# Supplementary material for: Comparative prevalence of hepatitis B virus infection among pregnant women accessing free maternal care in a tertiary hospital in Ghana
Source: PLoS One. 2022 Mar 4;17(3):e0263651. doi: 10.1371/journal.pone.0263651 (PMC8896678; doi:10.1371/journal.pone.0263651)
Supplement: S1 Data — (ODS) [file pone.0263651.s002.ods]

## Sheet: 2016
Month	Age	HBsAg test results
1	26	pos
1	41	pos
1	30	neg
1	33	neg
1	35	neg
1	31	neg
1	33	neg
1	35	NEG
1	31	NEG
1	34	neg
1	28	neg
1	30	neg
1	31	neg
1	17	NEG
1	30	NEG
1	26	neg
1	33	neg
1	37	neg
1	27	neg
1	26	NEG
1	29	NEG
1	23	NEG
1	33	neg
1	23	neg
1	27	neg
1	26	neg
1	23	NEG
1	29	NEG
1	23	NEG
1	46	neg
1	32	neg
1	28	neg
1	34	NEG
1	26	pos
1	43	neg
1	28	neg
1	33	neg
1	33	NEG
1	26	NEG
1	36	neg
1	31	neg
1	28	neg
1	22	neg
1	31	neg
1	29	NEG
1	38	NEG
1	29	NEG
1	34	neg
1	27	neg
1	30	NEG
1	32	NEG
1	33	neg
1	41	neg
1	31	neg
1	26	neg
1	28	neg
1	32	neg
1	32	NEG
1	30	NEG
1	32	neg
1	31	neg
1	29	neg
1	35	NEG
1	23	NEG
1	36	NEG
1	24	NEG
1	27	neg
1	32	neg
1	42	NEG
1	21	NEG
1	24	NEG
1	41	neg
1	22	neg
1	36	neg
2	31	neg
2	38	neg
2	27	neg
2	37	neg
2	27	neg
2	41	neg
2	33	neg
2	29	neg
2	36	neg
2	30	neg
2	28	neg
2	26	NEG
2	30	NEG
2	23	NEG
2	28	NEG
2	33	neg
2	33	neg
2	30	neg
2	40	neg
2	30	neg
2	27	NEG
2	18	NEG
2	45	neg
2	30	neg
2	33	neg
2	27	neg
2	32	neg
2	33	neg
2	30	neg
2	29	neg
2	23	NEG
2	32	neg
2	30	neg
2	31	neg
2	15	neg
2	22	neg
2	29	neg
2	28	neg
2	20	NEG
2	34	NEG
2	20	neg
2	21	NEG
2	29	neg
2	32	neg
2	25	neg
2	32	neg
2	34	neg
2	21	neg
2	26	neg
2	37	neg
2	39	neg
2	38	NEG
2	29	pos
2	35	neg
2	31	neg
2	22	neg
2	36	neg
2	30	neg
2	27	neg
2	29	neg
2	42	neg
2	48	NEG
2	36	neg
2	30	neg
2	24	neg
2	31	neg
2	31	neg
2	29	neg
2	30	NEG
2	31	NEG
2	30	NEG
2	33	neg
2	29	neg
2	32	neg
2	40	pos
2	35	neg
2	43	neg
2	30	neg
2	35	neg
2	31	neg
2	36	pos
2	34	pos
3	41	neg
3	25	neg
3	29	neg
3	25	neg
3	32	neg
3	30	neg
3	33	neg
3	35	neg
3	30	neg
3	38	neg
3	29	NEG
3	34	neg
3	37	neg
3	27	neg
3	27	neg
3	31	neg
3	30	neg
3	34	neg
3	29	neg
3	31	neg
3	30	neg
3	30	neg
3	33	pos
3	35	neg
3	30	neg
3	23	neg
3	25	POS
3	34	neg
3	35	neg
3	30	neg
3	24	neg
3	32	neg
3	22	neg
3	24	neg
3	28	neg
3	26	neg
3	29	neg
3	22	neg
3	33	neg
3	24	neg
3	28	neg
3	32	neg
3	31	neg
3	29	neg
3	30	neg
3	31	neg
3	37	neg
3	35	neg
3	27	neg
3	26	neg
3	40	neg
3	31	neg
3	31	neg
3	25	NEG
3	32	POS
3	39	neg
3	26	neg
3	31	neg
3	31	neg
3	29	neg
3	29	neg
3	29	neg
3	20	neg
3	22	neg
3	33	NEG
3	43	neg
3	30	neg
3	22	neg
3	33	neg
3	34	neg
3	27	neg
3	30	neg
3	27	neg
3	28	neg
3	34	neg
3	34	neg
3	29	neg
3	30	neg
3	30	neg
3	24	neg
3	27	neg
3	30	neg
3	34	neg
3	19	neg
3	31	neg
3	33	pos
4	27	pos
4	26	pos
4	33	pos
4	29	neg
4	27	neg
4	44	neg
4	28	neg
4	22	neg
4	22	neg
4	25	neg
4	31	neg
4	31	neg
4	22	neg
4	25	pos
4	33	neg
4	44	neg
4	22	neg
4	25	neg
4	34	neg
4	30	neg
4	29	neg
4	44	neg
4	22	neg
4	41	neg
4	32	neg
4	31	neg
4	35	neg
4	28	neg
4	27	neg
4	27	neg
4	30	NEG
4	26	neg
4	34	neg
4	25	neg
4	30	neg
4	34	neg
4	41	neg
4	28	neg
4	32	neg
4	28	NEG
4	18	neg
4	24	neg
4	36	neg
4	32	neg
4	36	neg
4	31	neg
4	38	POS
4	25	neg
4	29	neg
4	24	neg
4	28	neg
4	27	neg
4	27	neg
4	28	neg
4	33	neg
4	29	neg
4	24	neg
4	30	pos
4	31	neg
4	27	neg
4	34	neg
4	38	neg
4	20	neg
4	32	NEG
4	28	neg
4	25	neg
4	40	neg
4	25	NEG
4	25	neg
4	22	neg
4	29	neg
4	29	neg
4	21	neg
4	18	neg
4	41	neg
4	26	neg
4	31	neg
4	34	neg
4	23	neg
4	32	neg
4	41	neg
4	20	neg
4	25	neg
4	25	neg
4	29	neg
4	31	NEG
4	23	neg
4	36	neg
4	33	neg
4	23	neg
4	32	neg
4	35	neg
4	34	neg
4	34	neg
4	37	neg
4	35	neg
4	37	neg
4	35	neg
4	27	neg
4	28	neg
4	45	neg
4	29	neg
4	31	neg
4	37	neg
4	44	neg
4	24	neg
4	27	NEG
4	34	neg
4	34	neg
4	33	neg
4	25	neg
4	38	neg
4	31	neg
5	30	NEG
5	26	pos
5	37	NEG
5	33	NEG
5	20	NEG
5	31	NEG
5	18	NEG
5	28	NEG
5	33	NEG
5	32	NEG
5	28	pos
5	34	NEG
5	27	NEG
5	26	NEG
5	31	NEG
5	18	NEG
5	33	NEG
5	33	NEG
5	25	NEG
5	19	neg
5	29	NEG
5	30	neg
5	42	neg
5	26	NEG
5	33	neg
5	39	neg
5	25	pos
5	40	NEG
5	18	NEG
5	35	neg
5	42	neg
5	36	neg
5	27	NEG
5	30	NEG
5	37	NEG
5	34	NEG
5	27	neg
5	27	NEG
5	34	NEG
5	29	NEG
5	25	NEG
5	24	NEG
5	26	neg
5	24	neg
5	44	neg
5	34	neg
5	28	NEG
5	28	NEG
5	18	NEG
5	34	NEG
5	30	NEG
5	37	neg
5	35	NEG
5	26	NEG
5	34	NEG
5	25	NEG
5	18	NEG
5	19	neg
5	26	neg
5	23	neg
5	20	neg
5	30	neg
5	20	NEG
5	37	NEG
5	31	neg
5	24	NEG
5	31	NEG
5	19	NEG
5	24	NEG
5	23	NEG
5	33	POS
5	32	NEG
5	31	NEG
5	32	NEG
5	32	NEG
5	34	pos
5	36	neg
5	36	neg
5	22	NEG
5	24	NEG
5	24	NEG
5	24	NEG
5	32	NEG
5	33	neg
5	29	neg
5	34	neg
5	33	NEG
5	32	NEG
5	20	NEG
5	24	NEG
5	25	NEG
5	26	NEG
5	30	NEG
5	36	NEG
5	25	neg
5	29	neg
5	33	NEG
5	20	NEG
5	36	neg
5	31	NEG
5	41	neg
5	34	NEG
5	16	NEG
5	39	pos
5	27	neg
5	40	neg
5	32	neg
5	18	NEG
5	36	NEG
5	33	neg
5	22	NEG
5	35	NEG
5	38	NEG
5	27	NEG
5	26	NEG
6	19	NEG
6	45	NEG
6	41	NEG
6	32	POS
6	32	POS
6	40	NEG
6	33	NEG
6	26	NEG
6	29	NEG
6	33	NEG
6	33	NEG
6	26	NEG
6	26	pos
6	31	pos
6	37	NEG
6	32	NEG
6	32	NEG
6	28	NEG
6	29	NEG
6	29	NEG
6	21	NEG
6	32	NEG
6	37	NEG
6	33	NEG
6	29	NEG
6	33	NEG
6	42	NEG
6	40	NEG
6	39	NEG
6	30	NEG
6	22	neg
6	36	NEG
6	34	NEG
6	31	NEG
6	38	NEG
6	30	NEG
6	40	POS
6	34	NEG
6	25	NEG
6	28	NEG
6	27	POS
6	31	NEG
6	31	NEG
6	44	NEG
6	29	NEG
6	14	NEG
6	28	NEG
6	40	POS
6	28	NEG
6	21	POS
6	31	NEG
6	40	NEG
6	40	NEG
6	25	NEG
6	30	NEG
6	30	NEG
6	37	NEG
6	26	NEG
6	23	NEG
6	27	NEG
6	34	NEG
6	33	NEG
6	24	NEG
6	34	neg
6	31	neg
6	35	NEG
6	26	NEG
6	32	NEG
6	28	NEG
6	32	NEG
6	21	NEG
6	37	NEG
6	28	NEG
6	30	NEG
6	31	NEG
6	31	NEG
6	24	NEG
6	21	NEG
6	31	NEG
6	30	NEG
6	28	NEG
6	31	NEG
6	33	NEG
6	26	NEG
6	19	NEG
6	20	NEG
6	32	neg
6	19	NEG
6	34	NEG
6	27	NEG
6	33	NEG
6	37	NEG
6	33	NEG
6	17	NEG
6	35	NEG
6	27	NEG
6	24	NEG
6	29	NEG
6	30	neg
6	35	NEG
6	30	NEG
6	44	NEG
6	31	NEG
6	25	NEG
6	28	NEG
6	18	NEG
6	41	NEG
6	28	NEG
6	26	NEG
6	45	NEG
6	24	NEG
6	24	NEG
6	24	neg
6	31	NEG
6	30	neg
6	27	neg
6	28	NEG
6	39	NEG
6	32	NEG
6	38	NEG
6	35	NEG
6	27	NEG
6	32	NEG
6	25	NEG
6	27	NEG
6	28	NEG
7	32	NEG
7	21	pos
7	35	NEG
7	34	NEG
7	35	NEG
7	35	POS
7	30	NEG
7	30	NEG
7	17	NEG
7	21	NEG
7	33	NEG
7	30	NEG
7	29	NEG
7	35	NEG
7	28	NEG
7	37	neg
7	26	NEG
7	32	NEG
7	32	NEG
7	27	NEG
7	21	NEG
7	28	NEG
7	30	NEG
7	26	NEG
7	36	NEG
7	25	NEG
7	28	NEG
7	26	NEG
7	22	NEG
7	34	NEG
7	35	NEG
7	36	NEG
7	30	NEG
7	39	NEG
7	26	NEG
7	29	NEG
7	25	NEG
7	19	NEG
7	29	NEG
7	30	pos
7	32	POS
7	36	POS
7	26	POS
7	26	NEG
7	33	NEG
7	37	NEG
7	27	NEG
7	33	NEG
7	28	NEG
7	26	NEG
7	29	NEG
7	40	NEG
7	29	NEG
7	28	neg
7	20	neg
7	33	neg
7	38	neg
7	25	neg
7	25	NEG
7	28	neg
7	38	neg
7	28	neg
7	38	neg
7	30	neg
7	29	NEG
7	27	NEG
7	37	NEG
7	35	NEG
7	36	NEG
7	24	NEG
7	30	NEG
7	26	neg
7	33	neg
7	27	neg
7	28	neg
7	33	neg
7	27	neg
7	24	neg
7	37	neg
7	37	neg
7	24	neg
7	24	NEG
7	27	NEG
7	21	NEG
7	33	NEG
7	27	NEG
7	31	NEG
7	31	NEG
7	22	NEG
7	30	NEG
7	19	NEG
7	28	POS
7	34	neg
7	31	neg
7	26	NEG
7	33	neg
7	29	neg
7	27	neg
7	28	neg
7	29	neg
7	29	neg
7	32	POS
7	43	NEG
7	37	NEG
7	38	neg
7	28	neg
7	37	neg
7	17	neg
7	23	neg
7	39	NEG
7	34	NEG
7	33	NEG
7	34	NEG
7	31	NEG
7	31	NEG
7	35	NEG
7	32	NEG
7	24	neg
7	18	neg
7	29	NEG
7	31	NEG
7	33	neg
7	28	NEG
7	23	NEG
7	32	neg
7	38	neg
7	24	neg
7	30	neg
7	32	neg
7	21	neg
7	24	neg
8	26	NEG
8	28	NEG
8	27	NEG
8	22	NEG
8	30	NEG
8	28	NEG
8	24	NEG
8	24	NEG
8	34	NEG
8	37	NEG
8	27	NEG
8	32	NEG
8	29	NEG
8	34	NEG
8	38	NEG
8	46	NEG
8	33	NEG
8	32	NEG
8	21	NEG
8	27	NEG
8	33	POS
8	36	NEG
8	25	NEG
8	34	NEG
8	23	NEG
8	34	NEG
8	25	NEG
8	40	NEG
8	36	NEG
8	29	NEG
8	35	NEG
8	37	NEG
8	28	NEG
8	32	NEG
8	35	NEG
8	31	NEG
8	38	NEG
8	30	NEG
8	27	NEG
8	29	NEG
8	25	NEG
8	42	NEG
8	30	NEG
8	30	NEG
8	23	NEG
8	24	NEG
8	42	NEG
8	26	NEG
8	27	NEG
8	35	NEG
8	31	NEG
8	40	NEG
8	23	NEG
8	36	NEG
8	25	NEG
8	33	NEG
8	29	NEG
8	27	NEG
8	20	NEG
8	42	NEG
8	34	neg
8	36	NEG
8	22	POS
8	33	neg
8	25	neg
8	36	neg
8	25	neg
8	38	neg
8	37	neg
8	29	neg
8	29	neg
8	32	neg
8	26	NEG
8	29	NEG
8	37	NEG
8	34	NEG
8	28	neg
8	28	neg
8	19	POS
8	29	NEG
8	36	NEG
8	42	neg
8	33	neg
8	29	neg
8	26	NEG
8	41	NEG
8	34	neg
8	19	neg
8	25	neg
8	40	neg
8	30	neg
8	31	neg
8	28	neg
8	42	neg
8	35	NEG
8	26	NEG
8	18	NEG
8	24	NEG
8	31	pos
8	37	pos
8	35	pos
8	19	NEG
8	34	NEG
8	17	neg
8	20	neg
8	28	neg
8	39	neg
8	36	neg
8	33	neg
8	31	neg
8	33	NEG
8	35	NEG
8	35	NEG
8	35	NEG
8	25	neg
8	36	neg
8	36	neg
8	30	POS
8	19	NEG
8	30	neg
8	42	neg
8	24	neg
8	41	neg
9	29	NEG
9	30	NEG
9	32	NEG
9	28	NEG
9	25	NEG
9	34	NEG
9	41	NEG
9	33	NEG
9	32	NEG
9	34	NEG
9	24	NEG
9	47	NEG
9	38	NEG
9	23	NEG
9	31	NEG
9	26	NEG
9	24	NEG
9	17	NEG
9	33	NEG
9	32	NEG
9	28	NEG
9	26	NEG
9	26	NEG
9	28	NEG
9	37	NEG
9	38	NEG
9	27	NEG
9	38	NEG
9	25	NEG
9	31	NEG
9	27	NEG
9	32	NEG
9	32	NEG
9	20	NEG
9	30	NEG
9	30	NEG
9	24	NEG
9	24	NEG
9	36	NEG
9	26	NEG
9	17	NEG
9	33	NEG
9	31	NEG
9	27	NEG
9	23	NEG
9	27	NEG
9	21	NEG
9	23	NEG
9	31	NEG
9	31	NEG
9	30	NEG
9	20	NEG
9	30	NEG
9	30	NEG
9	34	NEG
9	30	NEG
9	29	NEG
9	28	NEG
9	30	NEG
9	30	NEG
9	27	NEG
9	22	NEG
9	28	NEG
9	35	NEG
9	20	NEG
9	27	NEG
9	31	pos
9	39	pos
9	22	NEG
9	34	NEG
9	32	NEG
9	36	NEG
9	28	NEG
9	29	NEG
9	39	pos
9	25	NEG
9	32	NEG
9	34	NEG
9	27	NEG
9	32	NEG
9	30	NEG
9	26	NEG
9	37	neg
9	35	NEG
9	27	NEG
9	34	NEG
9	24	NEG
9	29	NEG
9	34	neg
9	34	NEG
9	39	NEG
9	39	NEG
9	27	POS
9	30	NEG
9	30	POS
9	30	NEG
9	25	NEG
9	32	NEG
9	36	NEG
9	26	NEG
9	35	NEG
9	19	NEG
9	39	POS
9	24	NEG
9	36	NEG
9	36	NEG
9	34	NEG
9	28	NEG
9	16	NEG
9	36	neg
10	33	NEG
10	35	NEG
10	33	NEG
10	35	NEG
10	26	NEG
10	30	NEG
10	20	NEG
10	27	NEG
10	31	POS
10	37	NEG
10	29	NEG
10	27	NEG
10	17	NEG
10	21	NEG
10	31	NEG
10	36	NEG
10	34	NEG
10	27	NEG
10	22	NEG
10	32	NEG
10	42	NEG
10	34	NEG
10	32	NEG
10	19	POS
10	22	pos
10	26	POS
10	24	NEG
10	31	NEG
10	33	NEG
10	32	NEG
10	33	NEG
10	25	NEG
10	31	NEG
10	31	NEG
10	28	NEG
10	37	NEG
10	41	NEG
10	22	NEG
10	37	NEG
10	30	NEG
10	24	NEG
10	28	NEG
10	40	NEG
10	31	NEG
10	28	NEG
10	25	NEG
10	25	NEG
10	28	NEG
10	30	NEG
10	31	NEG
10	23	NEG
10	31	NEG
10	46	NEG
10	28	NEG
10	27	NEG
10	33	NEG
10	20	NEG
10	34	NEG
10	30	NEG
10	26	NEG
10	38	NEG
10	31	NEG
10	50	NEG
10	32	NEG
10	19	NEG
10	29	NEG
10	35	NEG
10	36	NEG
10	27	NEG
10	34	NEG
10	38	NEG
10	21	NEG
10	34	NEG
10	39	NEG
10	23	NEG
10	25	NEG
10	37	NEG
10	27	NEG
10	32	NEG
10	30	NEG
10	26	NEG
10	32	NEG
10	29	NEG
10	35	NEG
10	34	NEG
10	31	NEG
10	30	NEG
10	33	NEG
10	33	NEG
10	30	NEG
10	37	NEG
10	26	NEG
10	33	NEG
10	23	NEG
10	38	NEG
10	29	NEG
10	35	NEG
10	28	NEG
10	40	NEG
10	33	NEG
10	26	NEG
10	32	POS
11	37	NEG
11	34	NEG
11	25	NEG
11	27	NEG
11	32	NEG
11	22	NEG
11	35	NEG
11	23	NEG
11	27	NEG
11	34	NEG
11	23	NEG
11	42	NEG
11	29	POS
11	24	NEG
11	34	NEG
11	32	NEG
11	35	NEG
11	36	NEG
11	38	NEG
11	32	NEG
11	36	NEG
11	35	NEG
11	37	NEG
11	31	NEG
11	24	NEG
11	24	NEG
11	42	NEG
11	30	POS
11	34	NEG
11	29	NEG
11	29	NEG
11	35	NEG
11	33	NEG
11	26	NEG
11	34	NEG
11	33	neg
11	28	neg
11	29	neg
11	39	neg
11	33	NEG
11	37	NEG
11	33	NEG
11	30	NEG
11	31	NEG
11	24	NEG
11	26	NEG
11	30	NEG
11	33	NEG
11	40	NEG
11	24	NEG
11	23	NEG
11	26	NEG
11	36	NEG
11	36	NEG
11	31	NEG
11	39	NEG
11	23	NEG
11	18	NEG
11	21	NEG
11	39	NEG
11	29	NEG
11	34	NEG
11	22	NEG
11	27	NEG
11	30	NEG
11	24	NEG
11	24	NEG
11	35	NEG
11	36	NEG
11	44	NEG
11	23	NEG
11	34	NEG
11	27	NEG
11	32	NEG
11	18	NEG
11	25	NEG
11	22	pos
11	26	NEG
11	24	NEG
11	18	NEG
11	23	NEG
11	33	POS
11	34	NEG
11	26	NEG
11	20	NEG
11	35	NEG
11	32	NEG
11	33	NEG
11	36	NEG
11	36	NEG
11	29	NEG
11	31	NEG
11	43	NEG
11	33	NEG
11	29	NEG
11	38	NEG
12	31	NEG
12	32	NEG
12	37	NEG
12	31	NEG
12	22	NEG
12	26	NEG
12	31	neg
12	34	NEG
12	28	NEG
12	26	NEG
12	36	NEG
12	26	NEG
12	41	NEG
12	23	neg
12	34	NEG
12	31	neg
12	25	neg
12	30	NEG
12	33	NEG
12	33	NEG
12	36	NEG
12	24	neg
12	20	neg
12	18	neg
12	27	neg
12	27	NEG
12	27	NEG
12	32	NEG
12	23	neg
12	28	neg
12	20	neg
12	19	NEG
12	43	NEG
12	26	NEG
12	33	POS
12	35	NEG
12	28	neg
12	31	neg
12	42	neg
12	30	NEG
12	29	pos
12	43	POS
12	20	neg
12	24	neg
12	21	neg
12	32	NEG
12	26	POS
12	18	neg
12	24	NEG
12	33	NEG
12	19	NEG
12	26	NEG
12	30	NEG
12	33	NEG
12	34	NEG
12	35	neg
12	34	neg
12	26	neg
12	29	neg
12	32	NEG
12	41	NEG
12	28	NEG
12	23	NEG
12	25	NEG
12	24	NEG
12	35	NEG
12	28	NEG
12	30	NEG
12	31	NEG
12	25	NEG
12	27	NEG
12	30	NEG
12	26	NEG
12	16	NEG
12	33	NEG
12	28	NEG
12	34	POS
12	37	NEG
12	29	NEG
12	33	NEG
12	20	NEG
12	37	neg
12	31	NEG
12	25	NEG
12	27	NEG
12	32	NEG
12	25	NEG
12	32	NEG
12	26	NEG
12	29	NEG
12	24	NEG
12	29	NEG
12	27	NEG
12	36	NEG
12	34	NEG
12	26	NEG

## Sheet: 2017
Month	Age	HBsAg test results
1	29	NEG
1	31	NEG
1	22	NEG
1	31	NEG
1	36	NEG
1	17	neg
1	27	NEG
1	32	neg
1	38	NEG
1	21	neg
1	28	NEG
1	36	NEG
1	21	neg
1	24	NEG
1	25	neg
1	28	NEG
1	32	neg
1	33	neg
1	35	NEG
1	22	NEG
1	22	neg
1	23	NEG
1	27	NEG
1	28	neg
1	29	NEG
1	32	neg
1	36	neg
1	32	POS
1	23	neg
1	32	neg
1	15	POS
1	28	POS
1	18	neg
1	24	NEG
1	24	neg
1	25	NEG
1	35	NEG
1	38	NEG
1	33	neg
1	21	neg
1	25	NEG
1	28	NEG
1	29	NEG
1	33	NEG
1	38	NEG
1	26	POS
1	32	POS
1	21	NEG
1	21	NEG
1	21	neg
1	21	NEG
1	24	NEG
1	27	NEG
1	27	NEG
1	28	NEG
1	28	neg
1	28	NEG
1	29	neg
1	29	NEG
1	31	neg
1	31	NEG
1	32	NEG
1	32	NEG
1	32	NEG
1	34	neg
1	34	neg
1	35	neg
1	36	NEG
1	36	NEG
1	37	NEG
1	38	NEG
1	38	NEG
1	38	NEG
1	20	NEG
1	36	NEG
1	19	NEG
1	27	NEG
1	27	NEG
1	30	NEG
1	33	NEG
1	25	POS
1	29	NEG
1	33	NEG
1	22	NEG
1	28	NEG
1	30	NEG
1	30	NEG
1	22	NEG
1	24	NEG
1	31	NEG
1	32	NEG
1	35	NEG
1	52	NEG
1	22	NEG
1	26	NEG
1	26	NEG
1	39	NEG
1	33	NEG
1	33	NEG
1	37	NEG
1	26	NEG
2	26	NEG
2	31	NEG
2	32	NEG
2	24	NEG
2	27	NEG
2	27	NEG
2	28	NEG
2	34	NEG
2	33	NEG
2	37	POS
2	25	NEG
2	30	NEG
2	37	NEG
2	40	NEG
2	29	NEG
2	30	NEG
2	34	NEG
2	26	NEG
2	36	NEG
2	26	NEG
2	32	NEG
2	28	POS
2	21	NEG
2	26	NEG
2	28	NEG
2	29	NEG
2	34	neg
2	31	NEG
2	29	NEG
2	22	POS
2	35	POS
2	17	NEG
2	18	NEG
2	18	NEG
2	18	NEG
2	19	NEG
2	20	NEG
2	21	NEG
2	21	NEG
2	22	NEG
2	22	NEG
2	23	NEG
2	23	NEG
2	23	NEG
2	23	NEG
2	23	NEG
2	24	NEG
2	27	NEG
2	27	NEG
2	28	NEG
2	28	NEG
2	29	NEG
2	29	NEG
2	29	NEG
2	30	NEG
2	30	NEG
2	31	NEG
2	33	NEG
2	33	NEG
2	33	neg
2	34	NEG
2	34	NEG
2	39	NEG
2	39	NEG
2	45	NEG
2	27	NEG
2	28	NEG
2	35	NEG
2	39	NEG
2	21	neg
2	24	NEG
2	27	NEG
2	27	NEG
2	27	NEG
2	32	NEG
2	33	NEG
2	36	NEG
2	37	NEG
2	25	POS
2	27	NEG
2	29	NEG
2	31	NEG
2	38	neg
2	24	neg
2	25	neg
2	33	NEG
2	33	NEG
2	25	neg
2	36	NEG
2	39	neg
2	20	NEG
2	24	NEG
2	24	neg
2	34	POS
2	15	neg
3	29	NEG
3	30	NEG
3	30	neg
3	33	NEG
3	33	NEG
3	34	NEG
3	36	NEG
3	28	NEG
3	30	NEG
3	37	NEG
3	25	NEG
3	27	NEG
3	32	NEG
3	33	NEG
3	33	NEG
3	40	NEG
3	29	NEG
3	33	NEG
3	38	neg
3	40	NEG
3	28	NEG
3	25	NEG
3	36	NEG
3	38	NEG
3	17	neg
3	30	NEG
3	38	NEG
3	28	NEG
3	28	NEG
3	22	POS
3	28	POS
3	29	POS
3	31	POS
3	34	POS
3	36	POS
3	16	neg
3	21	neg
3	22	neg
3	23	neg
3	25	neg
3	26	NEG
3	26	neg
3	26	NEG
3	27	neg
3	27	neg
3	27	NEG
3	27	NEG
3	28	NEG
3	28	NEG
3	28	NEG
3	28	neg
3	28	NEG
3	29	neg
3	29	NEG
3	29	neg
3	30	neg
3	31	NEG
3	31	neg
3	32	NEG
3	32	neg
3	32	neg
3	32	NEG
3	32	NEG
3	33	NEG
3	35	NEG
3	36	NEG
3	36	NEG
3	37	neg
3	37	NEG
3	20	NEG
3	30	neg
3	32	NEG
3	33	NEG
3	33	NEG
3	30	NEG
3	40	NEG
3	24	NEG
3	37	NEG
3	28	NEG
3	29	NEG
3	29	NEG
3	32	NEG
3	22	NEG
3	26	NEG
3	32	POS
3	15	neg
3	31	NEG
3	33	NEG
3	27	NEG
3	29	NEG
3	33	NEG
3	36	NEG
3	30	NEG
3	30	NEG
3	17	NEG
3	31	NEG
3	37	NEG
3	38	NEG
4	29	NEG
4	33	NEG
4	34	NEG
4	33	POS
4	23	NEG
4	24	NEG
4	29	NEG
4	34	NEG
4	33	pos
4	20	NEG
4	21	NEG
4	30	NEG
4	33	NEG
4	27	pos
4	29	POS
4	30	NEG
4	16	NEG
4	29	NEG
4	29	NEG
4	31	NEG
4	31	NEG
4	35	NEG
4	22	NEG
4	25	NEG
4	29	NEG
4	31	NEG
4	27	NEG
4	31	NEG
4	35	NEG
4	37	NEG
4	25	NEG
4	25	neg
4	31	NEG
4	33	NEG
4	27	NEG
4	30	NEG
4	30	NEG
4	33	NEG
4	37	NEG
4	38	NEG
4	18	NEG
4	21	NEG
4	22	neg
4	24	NEG
4	24	NEG
4	25	NEG
4	27	NEG
4	27	NEG
4	28	neg
4	28	NEG
4	28	NEG
4	29	NEG
4	29	neg
4	29	NEG
4	30	NEG
4	30	NEG
4	30	NEG
4	31	NEG
4	31	NEG
4	31	neg
4	32	neg
4	32	neg
4	32	NEG
4	33	NEG
4	33	neg
4	33	NEG
4	33	NEG
4	34	NEG
4	34	NEG
4	34	NEG
4	36	NEG
4	37	neg
4	38	NEG
4	38	NEG
4	38	NEG
4	42	NEG
4	39	POS
4	18	NEG
4	26	NEG
4	28	NEG
4	28	NEG
4	30	NEG
4	30	NEG
4	38	NEG
4	13	NEG
4	29	NEG
4	28	NEG
4	29	NEG
4	31	NEG
4	34	NEG
4	35	NEG
4	37	NEG
4	41	NEG
4	47	NEG
4	27	NEG
4	29	neg
4	37	NEG
4	34	POS
4	29	NEG
4	30	NEG
4	32	NEG
4	32	NEG
4	32	NEG
4	34	NEG
4	35	NEG
4	24	NEG
4	26	NEG
4	26	NEG
5	24	NEG
5	25	neg
5	30	NEG
5	31	NEG
5	35	NEG
5	36	NEG
5	30	pos
5	23	NEG
5	24	NEG
5	25	NEG
5	27	NEG
5	34	POS
5	22	NEG
5	26	NEG
5	30	NEG
5	31	NEG
5	31	NEG
5	34	NEG
5	28	NEG
5	33	NEG
5	19	NEG
5	26	NEG
5	27	NEG
5	27	NEG
5	30	NEG
5	30	NEG
5	33	NEG
5	33	NEG
5	41	NEG
5	20	NEG
5	24	NEG
5	24	NEG
5	29	NEG
5	30	NEG
5	31	NEG
5	32	NEG
5	33	NEG
5	34	NEG
5	35	NEG
5	36	NEG
5	13	NEG
5	13	NEG
5	26	NEG
5	26	NEG
5	27	neg
5	30	NEG
5	30	NEG
5	24	NEG
5	29	NEG
5	32	NEG
5	33	NEG
5	34	NEG
5	39	NEG
5	26	NEG
5	37	POS
5	28	NEG
5	48	NEG
5	21	NEG
5	30	NEG
5	30	NEG
5	31	NEG
5	33	neg
5	35	NEG
5	36	NEG
5	38	NEG
5	38	NEG
5	38	NEG
5	22	pos
5	26	pos
5	26	pos
5	28	pos
5	29	POS
5	32	POS
5	16	NEG
5	18	NEG
5	20	neg
5	20	NEG
5	20	NEG
5	21	NEG
5	23	NEG
5	24	NEG
5	25	NEG
5	27	NEG
5	27	NEG
5	27	NEG
5	27	NEG
5	28	NEG
5	28	NEG
5	28	NEG
5	29	NEG
5	29	NEG
5	29	NEG
5	30	NEG
5	31	NEG
5	31	NEG
5	32	NEG
5	32	NEG
5	33	NEG
5	34	NEG
5	34	NEG
5	34	NEG
5	35	NEG
5	35	NEG
5	36	NEG
5	37	NEG
5	37	NEG
5	37	NEG
5	38	NEG
5	39	NEG
5	40	NEG
5	41	NEG
5	50	NEG
5	23	neg
5	27	NEG
5	29	NEG
5	26	NEG
5	31	neg
5	33	NEG
5	26	NEG
5	29	NEG
5	34	NEG
5	18	NEG
5	26	NEG
5	25	NEG
5	29	NEG
5	26	NEG
5	34	NEG
5	30	NEG
6	18	POS
6	21	POS
6	22	POS
6	25	POS
6	28	POS
6	30	POS
6	32	POS
6	32	POS
6	34	POS
6	40	POS
6	16	NEG
6	16	NEG
6	17	NEG
6	17	NEG
6	18	NEG
6	21	NEG
6	21	NEG
6	22	NEG
6	22	NEG
6	22	NEG
6	23	NEG
6	23	NEG
6	23	NEG
6	23	NEG
6	24	NEG
6	24	NEG
6	24	NEG
6	24	NEG
6	24	NEG
6	24	NEG
6	25	NEG
6	25	NEG
6	25	NEG
6	25	NEG
6	25	NEG
6	26	NEG
6	26	NEG
6	26	NEG
6	26	NEG
6	26	NEG
6	26	NEG
6	27	NEG
6	27	NEG
6	27	NEG
6	27	NEG
6	27	NEG
6	28	NEG
6	28	NEG
6	28	NEG
6	28	NEG
6	28	NEG
6	28	NEG
6	29	NEG
6	29	NEG
6	29	NEG
6	29	NEG
6	29	NEG
6	29	NEG
6	29	NEG
6	29	NEG
6	29	NEG
6	29	NEG
6	29	NEG
6	30	NEG
6	30	NEG
6	30	NEG
6	30	NEG
6	30	NEG
6	30	NEG
6	30	NEG
6	30	NEG
6	30	NEG
6	30	NEG
6	30	NEG
6	31	NEG
6	31	NEG
6	31	NEG
6	31	NEG
6	31	NEG
6	31	NEG
6	31	NEG
6	31	NEG
6	31	NEG
6	31	NEG
6	31	NEG
6	31	NEG
6	31	NEG
6	32	NEG
6	32	NEG
6	32	NEG
6	32	NEG
6	32	NEG
6	32	NEG
6	32	NEG
6	33	NEG
6	33	NEG
6	33	NEG
6	33	NEG
6	33	NEG
6	33	NEG
6	33	NEG
6	34	NEG
6	34	NEG
6	34	NEG
6	34	NEG
6	34	NEG
6	34	NEG
6	34	NEG
6	34	NEG
6	34	NEG
6	34	NEG
6	34	NEG
6	35	NEG
6	35	NEG
6	35	NEG
6	35	NEG
6	35	NEG
6	35	NEG
6	35	NEG
6	35	NEG
6	35	NEG
6	35	NEG
6	36	NEG
6	36	NEG
6	37	NEG
6	38	NEG
6	38	NEG
6	38	NEG
6	39	NEG
6	40	NEG
6	41	NEG
6	42	NEG
6	42	NEG
6	24	NEG
7	23	POS
7	27	POS
7	33	POS
7	37	POS
7	35	POS
7	27	POS
7	31	POS
7	40	POS
7	37	POS
7	34	POS
7	27	POS
7	32	POS
7	16	NEG
7	16	NEG
7	18	NEG
7	18	NEG
7	18	NEG
7	18	NEG
7	18	NEG
7	18	NEG
7	18	NEG
7	19	NEG
7	19	NEG
7	20	NEG
7	21	NEG
7	21	NEG
7	22	NEG
7	22	NEG
7	23	NEG
7	23	NEG
7	23	NEG
7	23	NEG
7	24	NEG
7	24	NEG
7	24	NEG
7	24	NEG
7	24	NEG
7	25	NEG
7	25	NEG
7	25	NEG
7	25	NEG
7	25	NEG
7	25	NEG
7	25	NEG
7	25	NEG
7	25	NEG
7	25	NEG
7	26	NEG
7	26	NEG
7	26	NEG
7	26	NEG
7	26	NEG
7	27	NEG
7	27	NEG
7	27	NEG
7	28	NEG
7	28	NEG
7	28	NEG
7	28	NEG
7	28	NEG
7	29	NEG
7	29	NEG
7	29	NEG
7	29	NEG
7	29	NEG
7	29	NEG
7	29	NEG
7	29	NEG
7	29	NEG
7	29	NEG
7	29	NEG
7	30	NEG
7	30	NEG
7	30	NEG
7	30	NEG
7	31	NEG
7	31	NEG
7	31	NEG
7	31	NEG
7	31	NEG
7	31	NEG
7	31	NEG
7	32	NEG
7	32	NEG
7	32	NEG
7	32	NEG
7	32	NEG
7	32	NEG
7	33	NEG
7	33	NEG
7	33	NEG
7	33	NEG
7	33	NEG
7	33	NEG
7	33	NEG
7	33	NEG
7	33	NEG
7	33	NEG
7	34	NEG
7	34	NEG
7	34	NEG
7	34	NEG
7	34	NEG
7	34	NEG
7	34	NEG
7	34	NEG
7	34	NEG
7	35	NEG
7	35	NEG
7	35	NEG
7	35	NEG
7	36	NEG
7	36	NEG
7	36	NEG
7	36	NEG
7	36	NEG
7	37	NEG
7	37	NEG
7	38	NEG
7	38	NEG
7	38	NEG
7	38	NEG
7	39	NEG
7	39	NEG
7	39	NEG
7	39	NEG
7	40	NEG
7	41	NEG
7	43	NEG
7	41	NEG
7	42	NEG
7	42	NEG
7	43	NEG
7	44	NEG
7	31	NEG
7	36	NEG
7	37	NEG
7	37	NEG
7	37	NEG
7	37	NEG
7	37	NEG
7	38	NEG
7	38	NEG
7	38	NEG
7	38	NEG
7	39	NEG
7	39	NEG
7	40	NEG
7	43	NEG
7	45	NEG
7	28	NEG
7	30	neg
7	27	NEG
8	22	POS
8	27	POS
8	28	POS
8	31	POS
8	31	POS
8	32	POS
8	33	POS
8	35	POS
8	37	POS
8	38	POS
8	17	NEG
8	19	NEG
8	19	NEG
8	20	NEG
8	20	NEG
8	20	NEG
8	20	NEG
8	21	NEG
8	21	NEG
8	21	NEG
8	21	NEG
8	22	NEG
8	22	NEG
8	22	NEG
8	22	NEG
8	22	NEG
8	23	NEG
8	23	NEG
8	23	NEG
8	23	NEG
8	23	NEG
8	23	NEG
8	23	NEG
8	24	NEG
8	25	NEG
8	25	NEG
8	25	NEG
8	25	NEG
8	25	NEG
8	25	NEG
8	25	NEG
8	25	NEG
8	25	NEG
8	26	NEG
8	26	NEG
8	26	NEG
8	26	NEG
8	26	NEG
8	26	NEG
8	26	NEG
8	27	NEG
8	27	NEG
8	27	NEG
8	27	NEG
8	27	NEG
8	27	NEG
8	27	NEG
8	28	NEG
8	28	NEG
8	28	NEG
8	28	NEG
8	28	NEG
8	28	NEG
8	28	NEG
8	29	NEG
8	29	NEG
8	29	NEG
8	29	NEG
8	29	NEG
8	29	NEG
8	29	NEG
8	29	NEG
8	29	NEG
8	29	NEG
8	30	NEG
8	30	NEG
8	30	NEG
8	30	NEG
8	30	NEG
8	30	NEG
8	30	NEG
8	30	NEG
8	31	NEG
8	31	NEG
8	31	NEG
8	31	NEG
8	31	NEG
8	31	NEG
8	32	NEG
8	32	NEG
8	32	NEG
8	32	NEG
8	32	NEG
8	32	NEG
8	32	NEG
8	32	NEG
8	32	NEG
8	33	NEG
8	33	NEG
8	33	NEG
8	33	NEG
8	33	NEG
8	33	NEG
8	33	NEG
8	33	NEG
8	33	NEG
8	33	NEG
8	33	NEG
8	33	NEG
8	33	NEG
8	33	NEG
8	34	NEG
8	34	NEG
8	34	NEG
8	34	NEG
8	34	NEG
8	34	NEG
8	34	NEG
8	34	NEG
8	35	NEG
8	35	NEG
8	36	NEG
8	36	NEG
8	36	NEG
8	36	NEG
8	36	NEG
8	36	NEG
8	36	NEG
8	36	NEG
8	36	NEG
8	36	NEG
8	37	NEG
8	37	NEG
8	37	NEG
8	37	NEG
8	38	NEG
8	38	NEG
8	38	NEG
8	40	NEG
8	40	NEG
8	41	NEG
9	19	POS
9	25	POS
9	26	POS
9	32	POS
9	34	POS
9	35	POS
9	37	POS
9	23	POS
9	16	NEG
9	17	NEG
9	17	NEG
9	19	NEG
9	20	NEG
9	20	NEG
9	21	NEG
9	22	NEG
9	22	NEG
9	22	NEG
9	23	NEG
9	23	NEG
9	23	NEG
9	23	NEG
9	24	NEG
9	24	NEG
9	24	NEG
9	24	NEG
9	25	NEG
9	25	NEG
9	25	NEG
9	25	NEG
9	25	NEG
9	26	NEG
9	26	NEG
9	26	NEG
9	26	NEG
9	26	NEG
9	26	NEG
9	26	NEG
9	26	NEG
9	27	NEG
9	27	NEG
9	27	NEG
9	27	NEG
9	27	NEG
9	28	NEG
9	28	NEG
9	28	NEG
9	28	NEG
9	28	NEG
9	29	NEG
9	29	NEG
9	29	NEG
9	29	NEG
9	29	NEG
9	29	NEG
9	29	NEG
9	29	NEG
9	30	NEG
9	30	NEG
9	30	NEG
9	30	NEG
9	30	NEG
9	30	NEG
9	30	NEG
9	30	NEG
9	31	NEG
9	31	NEG
9	31	NEG
9	31	NEG
9	31	NEG
9	31	NEG
9	32	NEG
9	32	NEG
9	32	NEG
9	32	NEG
9	32	NEG
9	32	NEG
9	32	NEG
9	33	NEG
9	33	NEG
9	33	NEG
9	33	NEG
9	33	NEG
9	34	NEG
9	34	NEG
9	34	NEG
9	35	NEG
9	35	NEG
9	35	NEG
9	35	NEG
9	35	NEG
9	35	NEG
9	35	NEG
9	35	NEG
9	35	NEG
9	36	NEG
9	36	NEG
9	36	NEG
9	36	NEG
9	37	NEG
9	37	NEG
9	37	NEG
9	38	NEG
9	38	NEG
9	38	NEG
9	39	NEG
9	39	NEG
9	40	NEG
9	41	NEG
9	41	NEG
9	26	NEG
9	26	NEG
9	32	NEG
9	32	NEG
9	24	NEG
9	24	NEG
9	24	NEG
9	34	NEG
9	34	NEG
9	34	NEG
9	34	NEG
10	18	POS
10	18	POS
10	26	POS
10	27	POS
10	39	POS
10	27	POS
10	30	POS
10	14	NEG
10	16	NEG
10	17	NEG
10	17	NEG
10	17	NEG
10	18	NEG
10	18	NEG
10	19	NEG
10	20	NEG
10	20	NEG
10	20	NEG
10	21	NEG
10	21	NEG
10	21	NEG
10	21	NEG
10	21	NEG
10	21	NEG
10	22	NEG
10	22	NEG
10	22	NEG
10	23	NEG
10	23	NEG
10	23	NEG
10	24	NEG
10	24	NEG
10	24	NEG
10	24	NEG
10	25	NEG
10	25	NEG
10	25	NEG
10	26	NEG
10	26	NEG
10	26	NEG
10	26	NEG
10	26	NEG
10	26	NEG
10	26	NEG
10	26	NEG
10	26	NEG
10	26	NEG
10	27	NEG
10	27	NEG
10	27	NEG
10	27	NEG
10	27	NEG
10	27	NEG
10	27	NEG
10	27	NEG
10	27	NEG
10	28	NEG
10	28	NEG
10	28	NEG
10	28	NEG
10	28	NEG
10	28	NEG
10	28	NEG
10	28	NEG
10	28	NEG
10	29	NEG
10	29	NEG
10	29	NEG
10	29	NEG
10	29	NEG
10	29	NEG
10	29	NEG
10	30	NEG
10	30	NEG
10	30	NEG
10	30	NEG
10	30	NEG
10	30	NEG
10	30	NEG
10	30	NEG
10	30	NEG
10	30	NEG
10	30	NEG
10	31	NEG
10	31	NEG
10	31	NEG
10	31	NEG
10	31	NEG
10	31	NEG
10	31	NEG
10	31	NEG
10	32	NEG
10	32	NEG
10	32	NEG
10	32	NEG
10	33	NEG
10	33	NEG
10	33	NEG
10	33	NEG
10	33	NEG
10	33	NEG
10	33	NEG
10	33	NEG
10	34	NEG
10	34	NEG
10	34	NEG
10	34	NEG
10	34	NEG
10	34	NEG
10	34	NEG
10	35	NEG
10	35	NEG
10	35	NEG
11	22	POS
11	25	POS
11	30	POS
11	33	POS
11	33	POS
11	35	POS
11	17	NEG
11	18	NEG
11	19	NEG
11	19	NEG
11	20	NEG
11	20	NEG
11	20	NEG
11	21	NEG
11	21	NEG
11	21	NEG
11	22	NEG
11	22	NEG
11	22	NEG
11	23	NEG
11	23	NEG
11	23	NEG
11	24	NEG
11	24	NEG
11	24	NEG
11	24	NEG
11	24	NEG
11	24	NEG
11	25	NEG
11	25	NEG
11	25	NEG
11	26	NEG
11	26	NEG
11	27	NEG
11	27	NEG
11	27	NEG
11	27	NEG
11	27	NEG
11	27	NEG
11	28	NEG
11	28	NEG
11	29	NEG
11	29	NEG
11	29	NEG
11	29	NEG
11	29	NEG
11	29	NEG
11	29	NEG
11	30	NEG
11	30	NEG
11	30	NEG
11	30	NEG
11	30	NEG
11	30	NEG
11	30	NEG
11	30	NEG
11	30	NEG
11	31	NEG
11	31	NEG
11	31	NEG
11	32	NEG
11	32	NEG
11	32	NEG
11	32	NEG
11	32	NEG
11	32	NEG
11	33	NEG
11	33	NEG
11	33	NEG
11	33	NEG
11	33	NEG
11	34	NEG
11	34	NEG
11	34	NEG
11	34	NEG
11	34	NEG
11	34	NEG
11	35	NEG
11	35	NEG
11	35	NEG
11	35	NEG
11	36	NEG
11	36	NEG
11	36	NEG
11	36	NEG
11	37	NEG
11	37	NEG
11	37	NEG
11	38	NEG
11	38	NEG
11	39	NEG
11	39	NEG
11	40	NEG
11	40	NEG
11	40	NEG
11	41	NEG
11	41	NEG
11	42	NEG
11	43	NEG
11	44	NEG
11	44	NEG
12	19	POS
12	26	POS
12	28	POS
12	29	POS
12	36	POS
12	17	NEG
12	17	NEG
12	18	NEG
12	18	NEG
12	20	NEG
12	20	NEG
12	22	NEG
12	24	NEG
12	24	NEG
12	24	NEG
12	25	NEG
12	25	NEG
12	25	NEG
12	25	NEG
12	26	NEG
12	26	NEG
12	27	NEG
12	27	NEG
12	27	NEG
12	27	NEG
12	27	NEG
12	27	NEG
12	27	NEG
12	27	NEG
12	28	NEG
12	28	NEG
12	29	NEG
12	29	NEG
12	29	NEG
12	29	NEG
12	29	NEG
12	30	NEG
12	30	NEG
12	30	NEG
12	30	NEG
12	30	NEG
12	30	NEG
12	31	NEG
12	31	NEG
12	31	NEG
12	32	NEG
12	32	NEG
12	32	NEG
12	32	NEG
12	32	NEG
12	33	NEG
12	33	NEG
12	33	NEG
12	33	NEG
12	34	NEG
12	34	NEG
12	34	NEG
12	34	NEG
12	34	NEG
12	34	NEG
12	34	NEG
12	34	NEG
12	35	NEG
12	35	NEG
12	35	NEG
12	35	NEG
12	35	NEG
12	35	NEG
12	35	NEG
12	37	NEG
12	37	NEG
12	37	NEG
12	38	NEG
12	38	NEG
12	38	NEG
12	38	NEG
12	39	NEG
12	39	NEG
12	39	NEG
12	41	NEG
12	42	NEG
12	44	NEG
12	39	NEG
12	35	NEG
12	36	NEG
12	36	NEG
12	36	NEG
